# Supplementary material for: Accounting for individual differences in speed in the discretized signed residual time model
Source: Br J Math Stat Psychol. 2020 Dec 22;74(Suppl 1):176–98. doi: 10.1111/bmsp.12223 (PMC8359328; doi:10.1111/bmsp.12223)
Supplement: Supplementary file 1 — Appendix S1. This Appendix contains the R code for the simulation study and the analysis of the empirical example presented in this paper. [file BMSP-74-176-s001.txt]

library(MASS)
library(mirt)


# Simulation study

# specifying the parameters
a=matrix(ncol=2,nrow=40)
a[,1]=0.5
a[,2]=1
d1=rep(c(0,0,0,1.5,-1.5),8)
d2=rep(c(0,1.5,-1.5,1.5,-1.5),8)
d3=rep(c(0,1.5,-1.5,0,0),8)

Design=cbind(c(20,20,20,40,40,40,20,20,20,40,40,40),rep(c(0,0.5,-0.5),4),c(rep(1,6),rep(0,6)))
Design=Design[c(1:7,10),]

# sample size
N=1000
# number of replications
nrep=1000

# loop over conditions

for(J in 1:8){
n=Design[J,1]
rho=Design[J,2]
a[,2]=Design[J,3]

set.seed(J)

t=mvrnorm(N,c(0,0),matrix(c(1,rho,rho,1),2,2),empirical=TRUE)


T1=matrix(ncol=nrep,nrow=N)
T2=T1
T3=T1
T4=T1
T0=T1

mat1=list()
mat2=list()
for(j in 1:n){
  mat1[[j]]=matrix(c(0,1,2,3),ncol=1)
  mat2[[j]]=matrix(c(0,1,2,3,0,1,1,0),ncol=2)
}

Data=list()

for(rep in c(1:nrep)){
  set.seed(J)
  P=rep(0,4)
  
  #generate data
  X=matrix(ncol=n,nrow=N)
  for(j in 1:N){
    for(i in 1:n){
      P[1]=1
      P[2]=P[1]+exp(a[i,1]*t[j,1]+a[i,2]*t[j,2]+d1[i]);
      P[3]=P[2]+exp(2*a[i,1]*t[j,1]+a[i,2]*t[j,2]+d2[i]);
      P[4]=P[3]+exp(3*a[i,1]*t[j,1]+d3[i]);
      u=runif(1,0,P[4])
      if(u<P[1]){X[j,i]=0}
      if((u>P[1])&(u<P[2])){X[j,i]=1}
      if((u>P[2])&(u<P[3])){X[j,i]=2}
      if((u>P[3])){X[j,i]=3}
    }
  }
  colnames(X)<-c(1:n)
  
  # fit models in mirt
  # SRT-1D
  model1=mirt(X,1,itemtype='gpcm',gpcm_mats=mat1)
  # SRT-2D
  if(n==20){mod=mirt.model('F1=1-20\n F2=1-20\n COV=F1*F2')}
  if(n==40){mod=mirt.model('F1=1-40\n F2=1-40\n COV=F1*F2')}
  model2=mirt(X,model=mod,itemtype='gpcm',gpcm_mats=mat2,technical=list(NCYCLES=50000))
  # hierarchical model
  RA=1*(X>1)
  RT=1*(X==0)+1*(X==3)
  RA.RT=cbind(RA,RT)
  colnames(RA.RT)<-c(1:(2*n))
  m3=paste('F1=1-',n,'\n F2=',(n+1),'-',(2*n),'\n COV=F1*F2',sep='')
  model3=mirt(RA.RT,mirt.model(m3))
  # conditional dependence model
  RA0=RA
  RA0[RT==1]=NA
  RA1=RA
  RA1[RT==0]=NA
  Z=cbind(RT,RA0,RA1)
  colnames(Z)<-c(1:(3*n))
  m4=paste('F1=1-',n,'\n F2=',(n+1),'-',(3*n),'\n COV=F1*F2',sep='')
  model4=mirt(Z,mirt.model(m4))
  
  # compute the theta estimates
  T1[,rep]=fscores(model1,method='EAP')
  T2[,rep]=fscores(model2,method='EAP')[,1]
  T3[,rep]=fscores(model3,method='EAP')[,1]
  T4[,rep]=fscores(model4,method='EAP')[,2]
  
  Data[[rep]]=X
}
  save(Data,t,T1,T2,T3,T4,file=paste('Res_condition',J,'.RData',sep=''))

}


# Empirical example

# Half-deadline split

RT=read.table('RT.txt')
RA=read.table('RA.txt')

RT=(RT<10)*1
which((nrow(RA)-apply(RA,2,table)[3,])>1000)->ii

RA=RA[,ii]
RT=RT[,ii]

jj=which(apply(RA,1,FUN=function(X){sum(X!=9)})>0)

RA=RA[jj,]
RT=RT[jj,]

n=ncol(RA)
N=nrow(RA)

RT[RA==9]=9
Y=matrix(9,ncol=n,nrow=N)
for(j in 1:N){
  for(i in 1:n){
    if((RA[j,i]==0)&(RT[j,i]==1)){Y[j,i]=0}
    if((RA[j,i]==0)&(RT[j,i]==0)){Y[j,i]=1}
    if((RA[j,i]==1)&(RT[j,i]==0)){Y[j,i]=2}
    if((RA[j,i]==1)&(RT[j,i]==1)){Y[j,i]=3}
  }
}

colnames(Y)<-c(1:ncol(Y))
Y[Y==9]=NA
S=Y

# twoPL for response accuracy only
twoPL=mirt(1*(Y>1),1)
t1=fscores(twoPL)
ER1=fscores(twoPL,returnER=TRUE)

# nominal response model
NRM=mirt(Y,1,itemtype='nominal')
t2=fscores(NRM)
ER2=fscores(NRM,returnER=TRUE)

# discretized SRT model
SRT1D=mirt(S,1,itemtype='gpcm')
t3=fscores(SRT1D)
ER3=fscores(SRT1D,returnER=TRUE)

# two-dimensional discretized SRT model
mat=list()# specify the scoring functions
for(j in 1:n){
  mat[[j]]=matrix(c(0,1,2,3,1,0,0,1),ncol=2)
}
m1=paste('F1=1-',n,'\n F2=1-',n,'\n COV=F1*F2',sep='')
SRT2D=mirt(S,mirt.model(m1),itemtype='gpcm',gpcm_mats=mat,SE=TRUE)
t4=fscores(SRT2D)[,1]
ER4=fscores(SRT2D,returnER=TRUE)[1]

# hierarchical model
RA.RT=cbind(RA,RT)
colnames(RA.RT)<-c(1:(2*n))
RA.RT[RA.RT==9]=NA
m2=paste('F1=1-',n,'\n F2=',(n+1),'-',(2*n),'\n COV=F1*F2',sep='')
HM=mirt(RA.RT,mirt.model(m2))
t5=fscores(HM)[,1]
ER5=fscores(HM,returnER=TRUE)[1]

# conditional dependence model
RA0=RA
RA0[RT==1]=NA
RA1=RA
RA1[RT==0]=NA
Z=cbind(RT,RA0,RA1)
Z[Z==9]=NA
colnames(Z)<-c(1:(3*n))
m3=paste('F1=1-',n,'\n F2=',(n+1),'-',(3*n),'\n COV=F1*F2',sep='')
CD=mirt(Z,mirt.model(m3))
t6=fscores(CD)[,2]
ER6=fscores(CD,returnER=TRUE)[2]


cat1=list(
  twoPL=list(twoPL,t1,ER1),
  NRM=list(NRM,t2,ER2),
  SRT1D=list(SRT1D,t3,ER3),
  SRT2D=list(SRT2D,t4,ER4),
  HM=list(HM,t5,ER5),
  CD=list(CD,t6,ER6)
)

res1=cbind(sapply(cat1,FUN=function(X){X[[1]]@Fit$logL}),sapply(cat1,FUN=function(X){X[[1]]@Fit$AIC}),sapply(cat1,FUN=function(X){X[[1]]@Fit$BIC}),sapply(cat1,FUN=function(X){X[[3]]}), cor(sapply(cat1,FUN=function(X){X[[2]]}))[1,])

# tree-way split

RT=read.table('RT.txt')
RA=read.table('RA.txt')

which((nrow(RA)-apply(RA,2,table)[3,])>1000)->ii

RA=RA[,ii]
RT=RT[,ii]

jj=which(apply(RA,1,FUN=function(X){sum(X!=9)})>0)

RA=RA[jj,]
RT=RT[jj,]


RT=(RT>(20/3))*1+(RT>(20*2/3))*1
n=ncol(RA)
N=nrow(RA)

RT[RA==9]=9
Y=matrix(9,ncol=n,nrow=N)
for(j in 1:N){
  for(i in 1:n){
    if((RA[j,i]==0)&(RT[j,i]==0)){Y[j,i]=0}
    if((RA[j,i]==0)&(RT[j,i]==1)){Y[j,i]=1}
    if((RA[j,i]==0)&(RT[j,i]==2)){Y[j,i]=2}
    if((RA[j,i]==1)&(RT[j,i]==2)){Y[j,i]=3}
    if((RA[j,i]==1)&(RT[j,i]==1)){Y[j,i]=4}
    if((RA[j,i]==1)&(RT[j,i]==0)){Y[j,i]=5}
  }
}

colnames(Y)<-c(1:n)
Y[Y==9]=NA
S=Y

# twoPL for response accuracy only
twoPL=mirt(1*(Y>2),1)
t1=fscores(twoPL)
ER1=fscores(twoPL,returnER=TRUE)

# nominal response model
NRM=mirt(Y,1,itemtype='nominal')
t2=fscores(NRM)
ER2=fscores(NRM,returnER=TRUE)

# discretized SRT model
SRT1D=mirt(S,1,itemtype='gpcm')
t3=fscores(SRT1D)
ER3=fscores(SRT1D,returnER=TRUE)

# two-dimensional discretized SRT model
mat=list()# specify the scoring functions
for(j in 1:n){
  mat[[j]]=matrix(c(0,1,2,3,4,5,2,1,0,0,1,2),ncol=2)
}
m1=paste('F1=1-',n,'\n F2=1-',n,'\n COV=F1*F2',sep='')
SRT2D=mirt(S,mirt.model(m1),itemtype='gpcm',gpcm_mats=mat)
t4=fscores(SRT2D)[,1]
ER4=fscores(SRT2D,returnER=TRUE)[1]

# hierarchical model
RA.RT=cbind(RA,RT)
colnames(RA.RT)<-c(1:(2*n))
RA.RT[RA.RT==9]=NA
m2=paste('F1=1-',n,'\n F2=',(n+1),'-',(2*n),'\n COV=F1*F2',sep='')
HM=mirt(RA.RT,mirt.model(m2),itemtype='gpcm')
t5=fscores(HM)[,1]
ER5=fscores(HM,returnER=TRUE)[1]

RA0=RA
RA0[RT!=0]=NA
RA1=RA
RA1[RT!=1]=NA
RA2=RA
RA2[RT!=2]=NA
Z=cbind(RT,RA0,RA1,RA2)
Z[Z==9]=NA
colnames(Z)<-c(1:(4*n))
m3=paste('F1=1-',n,'\n F2=',(n+1),'-',(4*n),'\n COV=F1*F2',sep='')
CD=mirt(Z,mirt.model(m3),technical=list(NCYCLES=50000))
t6=fscores(CD)[,2]
ER6=fscores(CD,returnER=TRUE)[2]

cat2=list(
  twoPL=list(twoPL,t1,ER1),
  NRM=list(NRM,t2,ER2),
  SRT1D=list(SRT1D,t3,ER3),
  SRT2D=list(SRT2D,t4,ER4),
  HM=list(HM,t5,ER5),
  CD=list(CD,t6,ER6)
)

res2=cbind(sapply(cat2,FUN=function(X){X[[1]]@Fit$AIC}),
           sapply(cat2,FUN=function(X){X[[1]]@Fit$BIC}),
           sapply(cat2,FUN=function(X){X[[3]]}))

# SRT model without the discretisation
RT=read.table('RT.txt')
RA=read.table('RA.txt')

which((nrow(RA)-apply(RA,2,table)[3,])>1000)->ii
RA=RA[,ii]
RT=RT[,ii]
jj=which(apply(RA,1,FUN=function(X){sum(X!=9)})>0)
RA=RA[jj,]
RT=RT[jj,]

RA[RA==9]=NA
RT[RT>20]=20
S=(2*RA-1)*(20-RT)/20
n=ncol(S)
N=nrow(S)

genSRT=function(a){
  n=ncol(a)
  N=nrow(a)
  u=matrix(runif(n*N),ncol=n)
  s=log(u*exp(a)-u*exp(-a)+exp(-a))/a
  return(s)
}

SRT=function(a,S){
  L=(S*a)+log(a/(exp(a)-exp(-a)))
  return(L)
}

b=rnorm(n)
t=rnorm(N)
a=rlnorm(n,0,0.01)

B=rep(0,n)
Th=rep(0,N)
A=rep(0,n)

for(rep in 1:6000){
  R=apply(S,1,FUN=function(X){sum(X*a,na.rm=TRUE)})
  
  cand=rnorm(N)
  Scand=genSRT(cand%o%a-rep(1,N)%o%b)
  Scand[is.na(S)]=NA
  Rcand=apply(Scand,1,FUN=function(X){sum(X*a,na.rm=TRUE)})
  L=(cand-t)*(R-Rcand)
  U=runif(N,0,1)
  t[log(U)<L]=cand[log(U)<L]
  
  cand=rnorm(n,b,0.05)
  L=SRT(t%o%a-rep(1,N)%o%b,S)
  Lcand=SRT(t%o%a-rep(1,N)%o%cand,S)
  P=colSums(Lcand,na.rm=TRUE)-colSums(L,na.rm=TRUE)
  U=runif(n,0,1)
  b[log(U)<P]=cand[log(U)<P]
  
  cand=exp(rnorm(n,log(a),0.05))
  L=SRT(t%o%a-rep(1,N)%o%b,S)
  Lcand=SRT(t%o%cand-rep(1,N)%o%b,S)
  P=colSums(Lcand,na.rm=TRUE)-colSums(L,na.rm=TRUE)
  U=runif(n,0,1)
  a[log(U)<P]=cand[log(U)<P]
  
  m=mean(t)
  s=sd(t)
  b=b-m*a
  a=a*s
  t=(t-m)/s
  
  if(rep>1000){
    A=A+a
    B=B+b
  }
  if((rep/100)==round(rep/100)){
    print(rep)
  }
}

a=A/5000
b=B/5000

t0=seq(-5,5,by=0.01)
L=matrix(nrow=N,ncol=length(t0))
for(i in 1:length(t0)){
  L[,i]=exp(rowSums(SRT(rep(t0[i],N)%o%a-rep(1,N)%o%b,S),na.rm=TRUE))*dnorm(t0[i])
}
t_est=apply(L,1,FUN=function(X){P=X/sum(X);t=sum(P*t0);return(t)}) # EAP estimates of ability given fixed item parameters
var(t_est)
